# Supplementary material for: A Meta-Analysis of the Effectiveness of Telemedicine in Glycemic Management among Patients with Type 2 Diabetes in Primary Care
Source: Int J Environ Res Public Health. 2022 Mar 31;19(7):4173. doi: 10.3390/ijerph19074173 (PMC8999008; doi:10.3390/ijerph19074173)
Supplement: Supplementary file 1 [file ijerph-19-04173-s001.zip]

Archive with 1 entries (1 files):
- ijerph-1641010-supplementary.pdf
